# Supplementary material for: Add-On Effect of Honeysuckle in the Treatment of Coronavirus Disease 2019: A Systematic Review and Meta-Analysis
Source: Front Pharmacol. 2021 Sep 15;12:708636. doi: 10.3389/fphar.2021.708636 (PMC8479112; doi:10.3389/fphar.2021.708636)
Supplement: Supplementary file 2 [file DataSheet1.xlsx]

## Sheet: Characteristics of trials
References	Type of disease	Sample size (randomized/ analyzed)	T/C (M/F)(male/female)	T/C	Age (yrs)	Age (yrs)	Diagnosis standard	Intervention	Control	Treatment duration	Outcome measures	Adverse events reporting
Ai X. (2020)	non-severe	98/98	T: 55(24/31) C: 43(17/26)	T: 55 C: 43	T: 57.4±21.3 C:50.8±23.5	＞18	GDTCOVID-19	Pneumonia No.1 formula(1 dose/d) + conventional therapy	Conventional therapy including abidol,lopinavir/tonavir,chloroquine,and symptomatic treatment	12 days	Clinical cure rate,inflammatory biomarkers	Y
Ding X. (2020)	Light/Common/severe	100/100	T: 51(39/12) C: 49(39/10)	T: 51 C: 49	T: 57.4±21.3 C:50.8±23.5	＞18	GDTCOVID-19	Qingfei Touxie Fuzheng recipe(1 dose/d) + conventional therapy	Conventional therapy including interferon-α,ribavirin,quinolones and/or third generation cephalosporins,and symptomatic treatment	10 days	Lung CT,clinical symptoms,inflammatory biomarkers	Y
Duan C. (2020)	Light	123/123	T: 82 (39/ 43) C: 41(23/18)	T: 82 C: 41	T: 51.99±13.88 C: 50.29±13.17	＞18	GDTCOVID-19	Jinhua Qinggan granule (1 dose/time,tid) + conventional therapy	Conventional therapy including antiviral, anti infection and other symptomatic treatment	5 days	Clinical symptoms	Y
Fu X. (2020)	Light/Common	65/65	T: 32 (17/ 15) C: 33(19/14)	T: 32 C: 33	T: 43.26±7.15 C:43.68±6.45	＞18	GDTCOVID-19	Toujie Quwen granule(1 dose/time,bid) + conventional therapy	Conventional therapy including abidor tablets,moxifloxacin tablets,ambroxol tablets	10 days	Lung CT,clinical cure rate,rate of conversion to severe cases,clinical symptoms,inflammatory biomarkers	Y
Fu X. (2020)	Common	73/73	T: 37 (19/ 18) C: 36(19/17)	T: 37 C: 36	T: 45.26 ± 7.25 C:44.68 ± 7.45	＞18	GDTCOVID-19	Toujie Quwen granule(1 dose/time,bid) + conventional therapy	Conventional therapy including abidor tablets,ambroxol tablets	15 days	Clinical cure rate,rate of conversion to severe cases,clinical symptoms,inflammatory biomarkers	Y
Hu F. (2020)	Common	200/128	T: 100 (49/ 51) C: 100(55/45)	T: 57 C: 71	T: 47.00±14.06 C: 49.28±11.14	18~75	GDTCOVID-19	Jinyinhua oral liquid(120ml/time,tid) + conventional therapy	Conventional therapy including interferon-α,lopinavir/tonavir tablets,and symptomatic treatment	10 days	Lung CT,virus nucleic acid testing,rate of conversion to severe cases	Y
Hu K. (2020)	Light/Common	284/284	T: 142 (79/63) C: 142(71/71)	T: 142 C: 142	T:50.4 ± 15.2 C:51.8 ± 14.8	＞18	GDTCOVID-19	Lianhua Qingwen capsule (6g,tid) + conventional therapy	Conventional therapy including oxygen therapy, antiviral medications, and symptomatic therapies	14 days	Lung CT,clinical cure rate,virus nucleic acid testing,rate of conversion to severe cases, clinical symptoms	Y
Yu P. (2020)	Light/Common	295/295	T: 147 (82/65) C: 148(89/59)	T: 147 C: 148	T: 48.27±9.56 C:47.25±8.67	18~75	GDTCOVID-19	Lianhua Qingwen granule (6g,tid)+ conventional therapy	Conventional therapy including abidor tablets,moxifloxacin tablets,ambroxol tablets	7 days	Lung CT,clinical cure rate,rate of conversion to severe cases,clinical symptoms,inflammatory biomarkers	Y
Zhang Y. (2020)	Common	120/120	T: 80 (50/ 30) C: 40(23/17)	T: 80 C: 40	T: 53.4±13.70 C:52.0±14.10	18~75	GDTCOVID-19	Jinyinhua oral liquid(60ml/time,tid) + conventional therapy	Conventional therapy including interferon-α,lopinavir and tonavir tablets,and symptomatic treatment	10 days	Rate of conversion to severe cases,clinical symptoms	Y

## Sheet: Methodological quality
References	Adequate sequence generation	Concealment of allocation	Blinding (patient)	Blinding (investigator)	Blinding (assessor)	Incomplete outcome data addressed (ITT analysis)	Free of selective reporting	Other potential threat to validity
Ai X. (2020)	L	U	U	U	U	L	U	U
Ding X. (2020)	L	U	U	U	U	L	U	U
Duan C. (2020)	L	U	U	U	U	L	U	U
Fu X. (2020)	L	U	U	U	U	L	U	U
Fu X. (2020)	L	U	U	U	U	L	U	U
Hu F. (2020)	L	U	U	U	U	L	U	U
Hu K. (2020)	L	U	U	U	L	L	U	U
Yu P. (2020)	L	U	U	U	U	L	U	U
Zhang Y. (2020)	U	U	U	U	U	L	U	U
L: Low risk; H: High risk;U:Unclear.

## Sheet: Outcome measures
References	Lung CT	Clinical cure rate	Viral nucleic acid testing	Rate of conversion to severe cases
Ai X. (2020)		T: 55 (52) C:43 (38)
Ding X. (2020)	T: 51 (32) C: 49 (21)
Duan C. (2020)
Fu X. (2020)	T: 32 (26) C: 33 (20)	T: 32 (30) C: 33 (23)		T: 32 (1) C: 33 (3)
Fu X. (2020)		T: 37(33) C: 36(25)		T: 37(2) C: 36(4)
Hu F. (2020)			T: 57 (53) C: 71 (62)	T: 57 (0) C:71 (3)
Hu K. (2020)	T: 142(119) C: 142(91)	T: 142(112) C: 142(94)	T: 142(109) C: 142(101)	T: 142(3) C: 142(6)
Yu P. (2020)	T: 147(102) C: 148 (93)	T: 147(119) C: 148(96)		T: 147(21) C:148(35)
Zhang Y. (2020)			T: 80 (75) C: 40 (37)	T: 80(0) C:40(3)

## Sheet: Clinical symptoms
References	Fever reduction rate	Symptom score of fever	Cough reduction rate	Symptom score of cough	Fatigue reduction rate	Symptom score of fatigue
Ai X. (2020)
Ding X. (2020)	T: 51(50) C: 49(43)		T:43(38) C:41(28)
Duan C. (2020)	T: 66(53) C:32(17)		T:62(41) C: 28(12)		T:58(45) C:26(14)
Fu X. (2020)		T: 0.46±0.10 C:1.26±0.42		T: 1.45±0.36 C:2.80±0.35		T:0.72±0.21 C: 1.06±0.24
Fu X. (2020)		T: 0.56 ± 0.30 C:1.06 ± 0.62		T: 1.55 ± 0.37 C:2.58 ± 0.38		T:2.72±0.25 C: 3.86±0.33
Hu F. (2020)
Hu K. (2020)
Yu P. (2020)		T: 0.56±0.14 C:1.12±0.32		T: 1.39±0.42 C:2.56±0.51		T:0.78±0.25 C: 1.12±0.28
Zhang Y. (2020)	T: 68(68)C: 30(30)		T:62(56) C:24(16)		T:58(53) C:/21(18)

## Sheet: Inflammatory biomarkers
References	WBC count	LYM count	CRP/( mg /L)
Ai X. (2020)		T: 1.88±0.50 C: 1.78±0.50
Ding X. (2020)			T: 8±4 C: 40.3±15.8
Duan C. (2020)
Fu X. (2020)	T: 5.90±0.32 C:5.54±0.34	T: 1.84±0.11 C: 1.58±0.12	T: 22.75±4.80 C: 31.86±5.10
Fu X. (2020)	T: 5.90 ± 0.36 C:5.64 ± 0.37	T: 1.97 ± 0.16 C: 1.52 ± 0.11	T: 24.75 ± 4.80 C: 32.86 ± 5.20
Hu F. (2020)
Hu K. (2020)
Yu P. (2020)	T: 5.87±0.36 C: 5.46±0.35	T:1.68±0.15 C: 1.59±0.18	T:22.37±4.37 C:24.37±4.37
Zhang Y. (2020)

## Sheet: adverse events
References	Adverse events rate	Diarrhea	Nausea and vomiting	Abnormal liver function	headache	inappetence	renal dysfunction
Ai X. (2020)	0
Ding X. (2020)	T: 51(2) C: 49(3)			T: 51(2) C: 49(3)
Duan C. (2020)	T: 82 (27) C: 41 (0)	T: 82 (27) C: 41 (0)
Fu X. (2020)	0
Fu X. (2020)	0
Hu F. (2020)	T: 57 (1) C: 71 (0)	T: 57 (1) C: 71 (0)
Hu K. (2020)	T: 142(65) C: 142(77)	T: 142(8) C: 142(19)	T: 142(8) C: 142(8)	T: 142(32) C: 142(32)	T: 142(1) C: 142(1)	T: 142(8) C: 142(6)	T: 142(8) C: 142(11)
Yu P. (2020)	0
Zhang Y. (2020)	T: 80 (1) C:40 (0)	T: 80 (1) C:40 (0)
